# Supplementary material for: The Role of Chemotactic Cytokines in Tick-Borne Encephalitis
Source: Cells. 2025 Mar 25;14(7):490. doi: 10.3390/cells14070490 (PMC11987936; doi:10.3390/cells14070490)
Supplement: Supplementary file 1 [file cells-14-00490-s001.zip]

Archive with 1 entries (1 files):
- cells-3509419 Supplementary File S1 - the study dataset.xlsx
