# Supplementary material for: The Role of Chemotactic Cytokines in Tick-Borne Encephalitis
Source: Cells. 2025 Mar 25;14(7):490. doi: 10.3390/cells14070490 (PMC11987936; doi:10.3390/cells14070490)
Supplement: Supplementary file 1 [file cells-14-00490-s001.zip › cells-3509419 Supplementary File S1 - the study dataset.xlsx]

## Sheet: Sheet1
pacjent	grupa	podgrupa	wiek	płeć	ciężkość	ciężkość 1-2	świadomość	neurologiczne	niedowład	n wiotki kk	móżdżek	drżenie	fazowość	Bogovic I	Bogovic II	zejście	odstęp 1 krew	odstęp 2 krew	odstęp 1 pmr	odstęp 2 pmr	temperatura	CRP	leuko	neutr	limf	mono	pleo	limf pmr	mono pmr	neutr pmr	białko pmr	albumina pmr	Qalb	Qalb> ggn	IgG pmr	Q IgG	w/op IgG	IgG index	IgG index > 0.7	IgM pmr	Q IgM	w/op IgM	IgM index	IgM index > 0.061	kzm IgG	kzm IgG pmr	kzm IgM	kzm IgM pmr	IL-16
NCN-004	AM	M	35	1	1	1	0	0	0	0	0	0	1	5	mild	1	4	10	2	8	39	1.42	8140	5530	1970	510	461	387.24	64.54	9.22	188	124.96	30.3301	1	306.22	23.0414	0	0.759687	1						0	0	0	0	218.5
NCN-010	AM	M	29	0	1	1	0	0	0	0	0	0	0	8	mild	0	8		8			1.99	9530	6490	2240	730	541	492.31	43.28	5.41	51	32.94	7.99515	1	44.35	3.94222	0	0.493077	0						0	0	0	0	132.73
NCN-012	AM	M	50	0	1	1	0	0	0	0	0	0	0	8	mild	1	7		7			0.7	8510	5170	2340	870	472	217.12	212.4	42.48	81	57.52	13.6303	1	64.1	6.3215	0	0.463782	0						0	0	0	0	205.78
NCN-015	AM	M	33	1	1	1	0	0	0	0	0	0	0	11	moderate	0	12		12		38.5	0.3	10400				814	374.44	97.68	341.88	89	63.16	15.8693	1	79.19	9.65732	0	0.608552	0						0	0	0	0	150.09
NCN-023	AM	M	19	0	1	1	0	0	0	0	0	0	0	6	mild	0	5		5			19.7	5990	3170	1930	630	66	48.84	9.9	7.26	34	23.85	5.02105	0	160.85	16.1984	1	3.22609	1						0	0	0	0	264.79
NCN-027	AM	M	42	0	1	1	0	0	0	0	0	0	0	5	mild	0	3		2			17.31	5430				138	75.9	53.82	8.28	130	101.8	22.4724	1	113.5	11.5346	0	0.513276	0						0	0	0	0	197.28
NCN-030	AM	M	24	0	1	1	0	0	0	0	0	0	0	8	mild	0	4		3		39	4.53	6820	3430	2330	1000	48	11.04	22.08	14.88	46	33.51	7.99761	1	37.92	4.45593	0	0.557158	0						0	0	0	0	298.17
NCN-031	AM	M	31	1	1	1	0	0	0	0	0	0	0	7	mild	1	3		2		38.6	5.5	6550	3670	2380	430	88	46.64	6.16	35.2	35	22.97	5.45606	0	34.84	3.24395	0	0.594559	0						0	0	0	0	137.08
NCN-045	AM	M	24	1	1	1	0	0	0	0	0	0	0	7	mild	0	12		11		40	0.97	8020	5490	1680	570	109	87.2	19.62	1.09	45	29.44	7.11111	1	33.75	3.22042	0	0.452872	0						0	0	0	0	177.14
NCN-047	AM	M	27	0	1	1	0	0	0	0	0	0	1	7	mild	0	5	16	4	15	38	10.18	9370	6060	2080	1070	129	121.26	7.74	0	39.3	26.8	6.42686	1	24.97	2.98684	0	0.464744	0						0	0	0	0	137.35
NCN-076	AM	M	29	0	1	1	0	0	0	0	0	0	0	7	mild	0	3		2		38	0.71	5920	4490	920	430	318	219.42	95.4	3.18	33	18.76	3.87603	0	20.31	1.91423		0.493864	0						0	0	0	0	160.85
NCN-104	AM	ME	21	0	3	2	1	1	1	0	1	0	0	11	moderate	0	5		4		nie	0	8910	5870	2010	960	162	118.26	35.64	8.1	61	39.41	9.47356	1	64.16	4.79164	0	0.505791	0						0	0	0	0	190.45
NCN-113	AM	M	36	0	1	1	0	0	0	0	0	0	1	5	mild	0	4	10	3	9	39	59.21	5640	3110	1860	500	204	85.68	24.48	93.84	77	49.06	13.9772	1	61.91	6.50999	0	0.465758	0						0	0	0	0	147
NCN-121	AM	M	82	0	1	1	0	0	0	0	0	0	0	5	mild	0	4		4		37.2	0.98	7780	4790	1810	880	76	63.84	9.12	0	69	45.9	9.84979	1	41.48	3.93922	0	0.39993	0						0	0	0	1	144.68
NCN-135	AM	M	35	0	1	1	0	0	0	0	0	0	0	10	moderate	1	10		9		40	1.67	8060	5160	2030	810	1673	1304.94	334.6	150.57	86	51.32	10.827	1	135.14	10.2069	1	0.942731	1						0	0	0	0	174
NCN-136	AM	M	24	1	1	1	0	0	0	0	0	0	0	8	mild	0	5		6		tak	1.05	8970	5170	2960	670	773	749.81	23.19	0	49	31.14	6.21557	0	39.19	3.91508	0	0.629884	0						0	0	0	0	132.74
NCN-146	AM	ME	62	1	2	2	0	1	0	0	1	1	0	18	moderate	1	9		7		39	2.94	11370	7420	2660	650	262	183.4	47.16	7.86	67	41.47	9.19512	1	78.18	11.0424	1	1.20089	1						0	0	0	0	667.58
NCN-164	AM	M	30	0	1	1	0	0	0	0	0	0	0	5	mild	0	1		1		39.5	0.68	8380	2930	1720	490	54				92	67.12	13.5596	1	79.44	6.63105	0	0.48903	0						0	0	0	0	67.07
			30.5																								183	121.26	35.64	8.1	64	40.44
NCN-002	TBE	ME	31	0	2	2	0	1	0	0	1	0	1	9	moderate	2	4	17	3	16	39.9	0	6010	3740	1500	700	322	122.36	54.74	144.9	67	51.13	13.4553	1	49.27	6.97875	0	0.518663	0	4.43	7.14516	1	0.531031	1	1	0	1	1	260.6
NCN-003	TBE	ME	29	0	2	2	0	1	0	0	1	0	1	7	mild	1	3	15	2	14	39.8	0	10190	6650	2560	830	37	14.8	8.51	13.69	61	42.76	8.62097	1	62.87	4.39958	0	0.510335	0	0.86	1.21127	0	0.140503	1	1	1	1	1	327.21
NCN-005	TBE	ME	60	0	3	2	1	1	0	0	1	1	0	20	moderate	0	17		16		39.5	10.9	12610	9420	1680	1330	70	26.6	10.5	32.9	103	69.23	17.7059	1	128.29										1	1	1	1	929.74
NCN-006	TBE	ME	70	0	2	2	0	1	0	0	0	1	0	16	moderate	0	4		3		40	1.54	8890	6490	1220	1080	58	13.34	26.68	17.98	62	42.27	9.76212	1	49.23	5.79176	0	0.593289	0	2.92	1.85987	0	0.190519	1	1	1	1	1	210.03
NCN-007	TBE	M	32	0	1	1	0	0	0	0	0	0	1	8	mild	0		28		27	39	4.38	10100	7740	1380	830	290	150.8	124.7	14.5	78	55.05	11.6631	1	82.73	6.62901	0	0.568373	0						1	1	1	1	197.28
NCN-008	TBE	M	68	1	1	1	0	0	0	0	0	0	0	9	moderate	0	9		8			10.66	7940	5250	1900	710	90	59.4	9	21.6	48	32.8	8.24121	1	31.1	3.69798	0	0.448718	0						1	1	0	1	3659.42
NCN-011	TBE	ME	44	1	3	2	1	0	0	0	0	0	0	13	moderate	1	5		5		39.5	70.21	9170	6070	2170	750	51	34.17	12.75	4.08	86	51.53			95.15										1	1	1	1	195.15
NCN-013	TBE	ME	57	0	2	2	0	1	0	0	0	1	0	19	moderate	1	6		6		40	1.32	7940	5160	1890	780	21	11			80	57.63	12.9797	1	69.68	5.41414	0	0.417123	0						1	1	1	1	201.53
NCN-014	TBE	M	42	0	1	1	0	0	0	0	0	0	1	12	moderate	0	5	19	4	18	40	14.95	11330	8990	1470	800	282	132.54	101.52	47.94	85	54.84	15.5354	1	83.98	8.97222	0	0.577534	0	3.61	3.72165	0	0.239559	1	1	1	1	1	281.51
NCN-016	TBE	ME	68	1	4	2	1	0	0	0	0	0	0	22	moderate	0						79.46	13210	10690	1410	990	81	29.97	32.4	18.63	103	66.53	15.9163	1	86.76	8.59861	0	0.54024	0	3.55	3.22727	0	0.202766	1	1	1	1	1	298.17
NCN-017	TBE	M	35	0	1	1	0	0	0	0	0	0		7	mild	0						3	11090	9020	1230	790	233	214.36	9.32	9.32	124	89.19	21.6323	1	102.86	10.8046	0	0.499467	0						1	1	1	1	143.6
NCN-018	TBE	M	51	0	1	1	0	0	0	0	0	0	0	7	mild	0	4		3			0	7270				54	22.68	23.22	8.1	47	32.77	8.1925	1	42.69	4.35168	0	0.531179	0						1	1	1	1	243.81
NCN-019	TBE	M	55	0	1	1	0	0	0	0	0	0	0	8	mild	0	10		9			0	8340	4570	2400	1240	15	13			64	42.95	9.69526	1	80.59	4.58419	0	0.472828	0						1	1	1	1	158.73
NCN-020	TBE	M	77	0	1	1	0	0	0	0	0	0	1	8	mild	0		22		21	37.9	2.13	10450	6150	2970	1080	51	33.66	15.3	2.04	57	39.05	10.9691	1	73.51	5.75646	0	0.524789	0						1	1	1	1	226.96
NCN-021	TBE	M	35	0	1	1	0	0	0	0	0	0	0	10	moderate	0						8	8540	5570	2000	800	74	64.38	8.88	0.74	63	46.47	10.7321	1	48.73	5.09195	0	0.47446	0	1.86	1.41985	0	0.132299	1	1	1	1	1	205.78
NCN-022	TBE	ME	76	0	3	2	1	1	0	0	1	0	1	13	moderate	1	5	19	4	18	38.8	2.53	7390	4950	1420	940	119	61.88	22.61	34.51	117	81.78	22.5289	1	160.85	10.2452	0	0.454759	0	10.67	2.70812	0	0.120206	1	1	1	1	1	273.16
NCN-024	TBE	M	42	1	1	1	0	0	0	0	0	0	0	7	mild	1	12		11			0	7370	4360	2150	660	84	69.72	5.88	8.4	58	40.59	9.59574	1	70.43	4.61836	0	0.481293	0						1	1	1	1	141.43
NCN-025	TBE	M	58	0	1	1	0	0	0	0	0	0	0	10	moderate	1						0	7860				96	40.32	38.4	17.28	76	55.9	16.4412	1	72.36	9.045	0	0.550143	0						1	1	1	1	197.28
NCN-026	TBE	M	63	0	1	1	0	0	0	0	0	0	0	8	mild	0	8		7		40	6.92	7320	5280	1300	640	25	12		13	60	43.45	11.6176	1	65	6.34766	0	0.546381	0						1	1	1	1	715.7
NCN-033	TBE	M	39	0	1	1	0	0	0	0	0	0	1	9	moderate	0	6	14	5	13	39	3.44	10000	7810	1310	800	129	74.82	39.99	14.19	59	44.84	9.92035	1	54.01	5.87704	0	0.592422	0	5.25	2.40826	0	0.242759	1			1	1	205.78
NCN-034	TBE	M	22	0	1	1	0	0	0	0	0	0	1	15	moderate	1	5	12	4	11	39.7	4.73	12700	10220	1540	800	318	89.04	47.7	181.26	133	93.46	22.0425	1	155.84	12.4473	0	0.564696	0	5.27	6.05747	0	0.274809	1	1	1	1	1	242.75
NCN-035	TBE	M	26	0	1	1	0	0	0	0	0	0	0	8	mild	0	16		13		38.8	3.33	12040	9920	1040	900	85	39.95	9.35	35.7	59	43.26	10.5	1	32.08	4.8024	0	0.457371	0	4.81	5.93827	1	0.56555	1	1	1	1	1	173.51
NCN-036	TBE	M	63	1	1	1	0	0	0	0	0	0	1	9	moderate	0		25		22	40	3.58	9840	5930	2830	800	41	33.21	2.87	4.92	39	23.63	6.71307	0	29	3.46062	0	0.515505	0	0.32	0.627451	0	0.0934671	1	1	1	0	1	148.17
NCN-037	TBE	ME	38	1	3	2	0	1	0	0	1	1	0	16	moderate	2	4		5		39	32.6	13000				193	57.9	1.93	115.8	76	50.75	13.7162	1	84.18	7.41674	0	0.540728	0	7.84	4.28415	1	0.312342	1	1	1	1	1	159.02
NCN-038	TBE	M	37	1	1	1	0	0	0	0	0	0	1	10	moderate	0	8	22	4	18	40	12.79	10630				123	113.16	4.92	4.92	69	45.51	13.1913	1	85.22	7.3656	0	0.558368	0	3.11	5.09836	1	0.386494	1	1	1	1	1
NCN-039	TBE	M	49	1	1	1	0	0	0	0	0	0	1	10	moderate	0	5	16	4	15	38	21.7	11430				73	51.83	8.03	13.14	42	26.86	6.97662	0	40.93	3.99707	0	0.572923	0	1.92	1.64103	0	0.235218	1	1	1	1	1	279.41
NCN-040	TBE	ME	40	0	2	2	0	1	0	0	1	0	0	13	moderate	0	11		8		38.6	1.41	11390	7450	1970	1630	53	41.34	4.24	7.42	105	77.72	18.91	1	101.81	8.43496	0	0.446059	0	4.71	3.79839	0	0.200867	1	1	1	1	1	188.03
NCN-042	TBE	M	37	0	1	1	0	0	0	0	0	0	1	10	moderate	1	13	25	10	22	40	7.5	10040				81	59.13	16.2	5.67	86	56.81	13.9926	1	88.71	7.66724	0	0.547949	0						1	1	1	1
NCN-043	TBE	MEM	44	0	3	2	0	1	1	1	1	0	1	21	moderate	2	4	18	1	15	39.8	17.1	9570	7640	1260	640	337	53.92	47.18	235.9	91	56.79	16.5569	1	95.68	9.04348	0	0.546208	0	3.75	4.31034	0	0.260336	1	1	1	1	1	177.14
NCN-046	TBE	M	45	1	1	1	0	0	0	0	0	0	0	10	moderate	0	6		5		40	3.59	9420	6960	1410	950	111	54.39	21.09	35.52	73	46.77	10.3018	1	75.82	5.92344	0	0.574993	0						1	1	1	1
NCN-048	TBE	M	43	0	1	1	0	0	0	0	0	0	0	10	moderate	1	4		4		39	4.34	11400	8150	1860	1300	76	45.6	22.04	8.36	58	43.11	9.25107	1	57.4	4.76349	0	0.514912	0						1	1	1	1	242.75
NCN-049	TBE	M	50	0	1	1	0	0	0	0	0	0	1	7	mild	0	5	22	4	21	40	0	10680	7030	2510	1040	78	28.08	19.5	29.64	56	42.3	9.33775	1	52.21	4.84773	0	0.519154	0	1.34	1.91429	0	0.205005	1	1	1	1	1
NCN-050	TBE	M	79	0	1	1	0	0	0	0	0	0	0	8	mild	0					tak	1.01	6410	3670	1400	1250	99	58.41	31.68	8.91	52	35.46			56.5										1	1	1	1	275.09
NCN-051	TBE	M	31	0	1	1	0	0	0	0	0	0	0	8	mild	0	7		6		38.2	10.8	10940	7450	1990	1180	230	112.7	46	71.3	90	65.62	15.2605	1	91.9	8.11121	0	0.531518	0	7.46	4.4142	0	0.289257	1	1	1			169.88
NCN-052	TBE	M	33	0	1	1	0	0	0	0	0	0	1	10	moderate	1	5	15	4	14	40	17.6	11150	9170	1000	720	133	21.28	13.3	98.42	75	53.12	12.4988	1	66.34	6.97581	0	0.558118	0	4.43	4.76344	1	0.381111	1	1	1	1	1	3460.26
NCN-053	TBE	M	33	0	1	1	0	0	0	0	0	0	0	7	mild	1	6		5		tak	25.6	10030	8010	1110	830	105	98.7	1.05	5.25	56	38.07													1	1	1	1	213.52
NCN-054	TBE	M	45	0	1	1	0	0	0	0	0	0	0	8	mild	0	7		5		38	25.62	11240				117	84.24	9.36	23.4	59	41.31	11.475	1	57.6	5.38821	0	0.469561	0						1	1	1	1	286.75
NCN-057	TBE	ME	58	0	2	2	1	0	0	0	0	0		9	moderate	0					tak	31.4	7260	5100	1450	660	18	18			143	99.26	26.0525	1	173.64	14.0485		0.53924	0						1	1	1	1	479.28
NCN-058	TBE	MEM	41	0	2	2	0	1	1	1	0	0	0	16	moderate	1	4		3		40	0.64	6800	4980	1170	600	20	14		6	71	53.36	13.5431	1	71.36	7.83315	0	0.578385	0	8.59	5.54194	1	0.409206	1	1	1	1	1	83.6
NCN-059	TBE	M	29	0	1	1	0	0	0	0	0	0	1	11	moderate	0	4	14	4	14	39.2	12.35	11100	8480	1630	920	60	24.6	19.2	16.2	58	35.99	8.65144	1	52	4.65116	0	0.537617	0	1.26	1.51807	0	0.17547	1	1	1	1	1	325.41
NCN-060	TBE	ME	47	1	2	2	0	1	0	0	1	0	1	8	mild	0	8	24	8	24	38.3	14.3	10620	7100	2400	980	110	94.6	8.8	6.6	118	70.3	19.5278	1	130.8	12.011	0	0.615074	0						1	1	1	1	151.78
NCN-061	TBE	ME	48	1	2	2	1	0	0	0	0	0	0	11	moderate	0	9		9		41	2.78	12400	9830	1240	1270	83	66.4	10.79	5.81	73	41.1	10.275	1	91.43	6.5777	0	0.640165	0	0.35	0.406977	0	0.0396084	0	1	1	1	1	144.56
NCN-062	TBE	ME	53	1	2	2	0	1	0	0	1	1	0	15	moderate	0	5		5		38.8	22.16	12370	10590	930	770	235	150.4	39.95	44.65	78	46.43	12.2831	1	67.95	6.78821	0	0.552648	0						1	1	1	1	186.22
NCN-063	TBE	M	43	1	1	1	0	0	0	0	0	0	1	9	moderate	0	10	18	10	18	39	6.3	9800	7970	1100	660	304	282.72	9.12	9.12	90	53.76	12.5607	1	85.89	7.45573	0	0.593574	0	4.94	3.65926	0	0.291325	1	1	1	1	1	159.02
NCN-064	TBE	M	58	0	1	1	0	0	0	0	0	0	1	8	mild	1		22	0	22	38.7	0.96	11420	8940	1360	1040	90	53.1	22.5	14.4	77	45.82	11.2304	1	74.69	7.59045	0	0.675884	0						1	1	1	1	151.78
NCN-065	TBE	ME	30	0	2	2	0	1	0	0	1	0	1	17	moderate	1	2	11	2	11	38.5	2.83	10010	7500	1600	860	265	10.6	29.15	225.25	80	49.86	10.8391	1	76.16	6.78183	0	0.625681	0						1	1	1	1	151.78
NCN-066	TBE	M	48	1	1	1	0	0	0	0	0	0	0	9	moderate	0	5		6		39.4	1.52	6550	4040	1740	700	49	20.58	6.86	21.07	75	46.86	11.4015	1	85.29	5.45332	0	0.478301	0	4.49	1.45779	0	0.12786	1	1	1	1	1	115.76
NCN-067	TBE	M	54	0	1	1	0	0	0	0	0	0	1	10	moderate	0		26		25	39.8	12.32	7470				150	102	24	24	134	80.18	22.0882	1	141.76	14.844	0	0.672033	0	21.78	14.52	1	0.657366	1	1	1	1	1	159.02
NCN-068	TBE	M	23	0	1	1	0	0	0	0	0	0	0	9	moderate	0	6		6		40	11.33	9880				177	132.75	1.77	42.48	54	32.25			41.36										1	1	1	1	202.59
NCN-069	TBE	ME	60	0	2	2	0	1	0	0	1	0	1	13	moderate	0	2	7	3	8	39.9	1.54	10230	7200	2160	810	136	95.2	1.36	39.44	80	47.9	10.9862	1	73.14	6.0148	0	0.547485	0	2.77	1.65868	0	0.150978	1	1	1	1	1	434.63
NCN-070	TBE	MEM	68	0	3	2	1	1	1	1	0	0	1	18	moderate	1	4	15	4	15	39.5	5.37	12010	9390	1430	1030	147	126.42	8.82	11.76	47	25.14	7.0618	0	54.12	4.63753	0	0.656707	0	9.15	4.25581	1	0.602653	1	1	1	1	1	634.9
NCN-071	TBE	ME	53	1	2	2	0	1	0	0	1	1	0	10	moderate	1	3		2		40	12.42	13200	7310	4920	880	96	90.24	0	5.76	64	39.61	8.76327	1	38.59	4.482	0	0.511452	0	3.08	2.12414	0	0.242391	1	1	1	1	1	231.77
NCN-072	TBE	ME	60	1	3	2	1	1	1	0	1	1	0	24	severe	0	5		5		40	10.78	11710	9160	1410	1060	123	67.65	36.9	18.45	97	62.59	16.3848	1	61.02	9.05341	0	0.552549	0	0.36	0.395604	0	0.0241446	0	1	1	1	1	153.38
NCN-073	TBE	MEM	51	0	3	2	1	1	1	1	1	0	1	15	moderate	2	6	14	6	14	38.7	0.61	7940	5910	1230	730	81	60.75	6.48	13.77	47	27.91	7.01256	0	51.21	5.38486	1	0.767887	1						1	1	1	1
NCN-074	TBE	M	51	1	1	1	0	0	0	0	0	0	1	5	mild	1	3	14	2	13	37.8	0.34	9820	7990	950	800	31	8.99	3.1	18.91	53	30.24	7.63636	0	50.83	5.13953		0.673034	0						1	1	1	1	2098.07
NCN-075	TBE	ME	55	0	2	2	0	1	0	0	1	0	0	9	moderate	1	6		6		39	15.72	10740	8100	1710	870	92	16.56	53.36	28.52	101	64.44	17.2761	1	66.07	6.73292	0	0.490301	0	2.9	2.95918	0	0.171287	1	1	1	1	1
NCN-077	TBE	M	51	0	1	1	0	0	0	0	0	0	1	7	mild	0	10	20	9	19	38	0.79	13170	8820	3250	740	104	86.32	17.68	0	117	66.15	14.7327	1	134.78	14.6659		0.995466	1	68.39	22.9497	1	1.55773	1	1	1	1	1	274.71
NCN-078	TBE	ME	69	0	4	2	1	1	0	0	1	0	1	19	moderate	1	3	15	3	15	39.4	19.1	18970	15650	1510	1660	94	19.74	38.54	35.72	61	41.59	11.9169	1	48.51	5.83053	0	0.489265	0	3.58	3.80851	1	0.319589	1	1	1	1	1	274.71
NCN-079	TBE	M	51	0	1	1	0	0	0	0	0	0	0	9	moderate	1	8		7		40	3.62	7300	5580	1180	470	69	61.41	2.76	4.83	69	37.94	9.01188	1	44.17	4.69894	0	0.521416	0	3.09	2.30597	1	0.255881	1	1	1	1	1
NCN-081	TBE	M	46	0	1	1	0	0	0	0	0	0	1	9	moderate	0	7	24	6	23	39.9	2.83	7500	4890	1730	670	217	175.77	34.72	6.51	58	37.43	9.62211	1	52.37	5.26332	0	0.547002	0	2.71	3.76389	1	0.391171	1	1	1	1	1	199.47
NCN-083	TBE	ME	40	0	2	2	0	1	0	0	1	0	1	10	moderate	0	6	16	4	14	40	0	8970	6080	1800	870	74	21.46	17.76	34.04	50	33.35	7.66667	1	43.67	4.11205	0	0.536355	0						1	1	1	1	926.43
NCN-084	TBE	ME	43	1	2	2	0	1	0	0	1	0	1	11	moderate	0	2	15	2	15	39	0	10480	8440	1090	900	42	14.28	8.82	18.48	40	25.73	7.61243	0	25.32	4.69759	0	0.617095	0	1.81	2.5493	1	0.334886	1	1	1	1	1	149.32
NCN-085	TBE	M	56	0	1	1	0	0	0	0	0	0	0	8	mild	1	10		10		38.3	1.13	7820	5210	1860	700	56	23.52	11.76	20.16	48	31.56	8.86517	1	45.73	5.15558		0.581555	0	4.34	2.95238	1	0.333032	1	1	1	1	1	324.54
NCN-087	TBE	M	41	1	1	1	0	0	0	0	0	0	0	9	moderate	0	18		18		37.7	0	5130	3420	1150	490	34	16.32	5.44	12.24	34	21.84	6.16949	0	30.31	3.40562		0.55201	0	2.29	1.51656	1	0.245815	1	1	1	1	1	153.94
NCN-090	TBE	M	40	0	1	1	0	0	0	0	0	0	1	9	moderate	0	7	27	6	26	39	6.9	7620	4490	1920	1100	35	1.4	32.2	1.4	106	65.6	16.0784	1	121.01	7.83744	0	0.48745	0	0.24	0.252632	0	0.0157125	0	1	1	1	1
NCN-091	TBE	ME	65	0	3	2	1	1	0	0	1	0	1	15	moderate	0	7	14	6	13	38.9	13.79	9120	6730	1560	740	176	161.92	14.08	0	78	53.53	16.7806	1	60.93	8.92094	0	0.531623	0	4.76	7.67742	1	0.457519	1	1	1	1	1	248.4
NCN-092	TBE	M	29	0	1	1	0	0	0	0	0	0	1	9	moderate	1	3	16	5	18	38.9	6.44	10620	8020	1250	1280	185	74	74	35.15	90	64.64	14.4609	1						2.38	1.85938	0	0.12858	1	1	1	1	1	265.97
NCN-093	TBE	M	59	1	1	1	0	0	0	0	0	0	1	11	moderate	1	2	16	2	16	39.2	0	9280	7130	1290	760	30	2.1	0	27.9	37	23.77	5.82598	0	35.3	2.94904	0	0.506188	0	2.39	2.09649	1	0.359852	1	1	1	1	1	263.78
NCN-094	TBE	M	34	1	1	1	0	0	0	0	0	0	0	9	moderate	0	6		6		38.5	29.78	15650	9680	4480	1270	287	175.07	71.75	40.18	88	55.1	12.7546	1	59.58	5.79572	0	0.454401	0	3.74	2.11299	0	0.165665	1	1	1	1	1	257.2
NCN-096	TBE	M	19	1	1	1	0	0	0	0	0	0	1	8	mild	0	7	19	6	18	38.1	0.97	11490	8180	2410	820	66	39.6	13.2	13.2	27	15.82	3.80288	0	35.04	2.24328	0	0.589888	0						1	1	1	1	135.36
NCN-097	TBE	M	30	1	1	1	0	0	0	0	0	0	1	10	moderate	1	4	14	3	13	39	11.24	8760	7540	730	450	79	41.87	27.65	9.48	32	19.42	4.25877	0	29.41	2.44472	0	0.574044	0	1.3	0.902778	1	0.211981	1	1	1	1	1	144.68
NCN-099	TBE	ME	73	1	3	2	1	0	0	0	0	0	1	16	moderate	0	4		4		40	1.67	5940	3670	1660	520	8	4		4	40	25.27	5.76941	0	28.38	2.78782	0	0.483207	0						1	1	1	1	292.12
NCN-102	TBE	M	64	1	1	1	0	0	0	0	0	0	0	12	moderate	1	15		14		39	0.68	10300				34	6.8	7.82	19.38	46	27.92	6.63183	0						0.34	0.507463	0	0.0765193	1	1	1	1	1	235.16
NCN-103	TBE	ME	28	0	2	2	0	1	1	0	0	0	0	11	moderate	1	1		1		38.4	0	13090	9660	2180	900	81	25.92	17.01	38.07	41	26.98	6.54854	1	37.35	3.69436	0	0.56415	0	2.52	1.8	1	0.27487	1	1	1	1	1	158.55
NCN-105	TBE	M	47	0	1	1	0	0	0	0	0	0	1	11	moderate	0	3	15	2	14	40	3.46	9610	6010	2380	1080	103	45.32	36.05	21.63	43	36.29			47.68										1	1	1	1	149.32
NCN-106	TBE	M	55	1	1	1	0	0	0	0	0	0	0	10	moderate	1	9		8		38.5	4.58	5700	4050	970	630	89	54.29	32.93	1.78	57	37.07	10.2403	1	33.92	5.47097	0	0.534257	0	6.85	4.00585	1	0.391183	1	1	1	1	1	158.55
NCN-107	TBE	ME	67	0	3	2	1	0	0	0	0	0	0	18	moderate	1	6		5		40	6.43	9250	6970	1430	750	44	32.56	6.16	4.84	118	80.53	22.3694	1	78.12	9.44619	0	0.422281	0	3.49	6.23214	0	0.278601	1	1	1	1	1	221.84
NCN-109	TBE	M	68	1	1	1	0	0	0	0	0	0	1	9	moderate	0	14	29	13	28	38	5.14	4800	2900	990	680	62	47.74	13.64	0.62	54	31.22	7.54106	0	52.94	4.28664	0	0.56844	0	3.77	2.61806	1	0.347173	1	1	1	1	1	235.16
NCN-110	TBE	ME	68	0	2	2	0	1	0	0	1	1	1	16	moderate	0	9	20	7	18	39	10.05	9430	6450	1750	1100	94	62.04	25.38	4.7	59	38.7	10.8708	1	45.43	4.84328	0	0.445532	0	2.76	6.4186	1	0.590445	1	1	1	1	1	153.94
NCN-111	TBE	ME	56	1	2	2	0	1	0	0	1	0	1	11	moderate	0	5	19	4	18	40	18.9	10190	8040	1340	730	129	72.24	30.96	25.8	74	49.46	11.5831	1	62.33	6.06323	0	0.523453	0	6	2.83019	0	0.244337	1	1	1	1	1	694.1
NCN-116	TBE	ME	51	0	3	2	1	1	0	0	0	1	1	17	moderate	0	7	14	6	13	40	36.54	8350	6500	760	890	14	9		5	59	39.18	9.67407	1	41.98	5.21491	0	0.53906	0						1	1	1	1	252.8
NCN-118	TBE	ME	27	0	2	2	1	1	0	0	0	1	1	16	moderate	0	6	18	6	18	40	12.9	9910	6520	1930	1340	197	167.45	21.67	7.88	87	53.85	13.3955	1	89.69	7.67237	0	0.572756	0						1	1	1	1	613.97
NCN-119	TBE	ME	26	0	3	2	1	0	0	0	0	0	1	12	moderate	0	4	16	4	16	39	0.72	15670	11410	1540	1080	196	88.2	19.6	88.2	65	43.61	8.41892	1	49.62	4.51501	0	0.536294	0						1	1	1	1	386.5
NCN-120	TBE	ME	49	0	3	2	1	0	0	0	0	0	0	10	moderate	0	6		5		40	2.69	6290	4050	1240	890	86	77.4	5.16	3.44	90	57.14	14.5394	1	85.29	7.39081	0	0.508329	0						1	1	1	1	97.31
NCN-122	TBE	M	28	0	1	1	0	0	0	0	0	0	1	8	mild	0		15		14	39	2.2	11040	8270	1730	960	54	41.58	6.48	5.94	71	44.77	9.36611	1	70.22	6.05345	0	0.646314	0						1	1	1	1	172.3
NCN-123	TBE	ME	63	0	2	2	0	1	0	0	1	1	0	15	moderate	0	9		8		tak	12.7	6410	4010	1490	740	12	91.7		8.3	73	51.18	12.3923	1	66.31	6.09467	0	0.491813	0						1	1	1	1	130.67
NCN-124	TBE	ME	23	0	2	2	1	1	0	0	1	0	0	12	moderate	0	8		7		39	15.32	14440	11900	1520	1370	162	97.2	50.22	14.58	75	47.73	9.86157	1	54.26	6.23678	0	0.632433	0						1	1	1	1	144.68
NCN-125	TBE	MEM	57	1	4	2	1	1	1	1	1	1	0	25	severe	3	4		3		40	5.63	10990	9444	1030	470	330	214.5	69.3	46.2	64	40.84	8.83983	1	68.28	5.94256	0	0.672248	0						1	1	1	1	153.94
NCN-126	TBE	ME	51	1	3	2	1	1	1	0	0	0	1	16	moderate	0	3	21	2	20	38.7	0	10200	6870	2280	910	17	8		9	56	35.63	8.32477	1	57.79	4.19985	0	0.504501	0						1	1	1	1	135.36
NCN-129	TBE	MEM	52	0	4	2	1	1	1	1	0	1	0	37	severe	2	3		3		40	91.81	15460	12030	1590	1650	168	105.84	15.12	47.04	114	73.26	18.7846	1	88.72	12.0872	0	0.643462	0						1	0	1	0	326.69
NCN-131	TBE	M	19	0	1	1	0	0	0	0	0	0	0	10	moderate	1	9		8		tak	2.9	8440	6730	1180	480	148	115.44	17.76	14.8	43	26.78	6.07256	0	36.67	3.47913	0	0.572926	0						1	1	1	1	167.73
NCN-132	TBE	ME	39	0	2	2	0	1	0	0	1	0	1	11	moderate	1	5	19	4	18	38	1.94	10360	7330	1780	1130	58	27.84	15.08	15.08	137	91.4	21.8138	1	107.88	12.4	0	0.568446	0						1	1	1	1	203.96
NCN-133	TBE	ME	72	1	3	2	1	0	0	0	0	0	0	22	moderate	0	6		5		40	6.95	8850	5930	1920	960	56	26.88	17.92	11.2	42	22.75	5.44258	0	47.38	3.04108	0	0.558756	0						1	1	1	1	111.74
NCN-139	TBE	ME	75	0	2	2	0	1	0	0	1	0	0	9	moderate	0	4		3		39.6	2.2	10400	7500	1750	1100	366	40.26	69.54	256.2	57	31.52	8.47312	1	68.71	5.5456	0	0.654494	0						1	1	1	1	263.11
NCN-144	TBE	M	36	0	0	0	0	0	0	0	0	0	0	8	mild	1					39.8	7.91	8750	3490	2420	720	161	106.26	11.27	41.86	75	49.88													1	1	1	1
NCN-145	TBE	M	23	0	1	1	0	0	0	0	0	0	1	9	moderate	0	3	17	3	17	40	1.4	16200				84	34.44	19.32	30.24	65	43.3	8.85481	1	58.37	4.9133	0	0.554874	0						1	1	1	1	153.38
NCN-147	TBE	ME	40	0	2	2	1	1	0	0	0	0	0	18	moderate	1	7		5		40.3	3.51	11370	8530	1850	940	165	123.75	16.5	24.75	56	33.9	8.37037	1	52.43	5.43316	0	0.649094	0						1	1	1	1	317.87
NCN-148	TBE	M	64	1	1	1	0	0	0	0	0	0	1	11	moderate	0	6	22	5	21	40.1	3.2	7710	4500	2260	700	55	47.3	2.75	4.95	52	32.03	7.08628	0	40.8	3.87464	0	0.546781	0						1	1	1	1	155.1
NCN-150	TBE	M	37	0	1	1	0	0	0	0	0	0	1	11	moderate	1	8	22	7	21	38	7.26	10240	8490	760	930	232	197.2	9.28	25.52	81	54.34	12.8768	1	77.06	7.13519	0	0.554113	0						1	1	1	1	91.34
NCN-152	TBE	M	44	0	1	1	0	0	0	0	0	0	1	8	mild	1	3	26	2	25	38.6	0	7340	5660	1260	320	84	77.28	5.88	0.84	41	24.52	5.173	0											1	1	1	1	129.3
NCN-157	TBE	ME	63	0	2	2	0	1	0	0	1	1	1	17	moderate	2	9	22	9	22	40.2	5.9	7420	5240	1050	1050	70	42	18.2	9.8	63	40.95	9.43548	1	46.43	5.8256	0	0.617414	0						1	1	1	1	118.96
NCN-163	TBE	ME	23	1	2	2	0	1	0	0	0	1	1	17	moderate	0	9	16	7	14	38.4	0.99	10520	6630	2460	1360	136	119.68	8.16	8.16	68	44.86	9.48414	1	78.04	5.42698	0	0.572216	0						1	1	1	1	98.25
NCN-165	TBE	ME	66	1	3	2	1	1	1	0	1	0	1	25	severe	1	7	14	5	12	39.3	10.41	12170	10330	930	850	99	36.63	7.92	54.45	47	31.76	7.35185	0	54.26	5.10442	0	0.694304	0						1	1	1	1	158.54
NCN-166	TBE	ME	61	1	3	2	1	1	0	0	1	0	0	25	severe	2	7		6		38.2	2	10780	6170	2960	1520	81	56.7	15.39	8.91	66	43.83	10.7426	1	62.41	7.21503	0	0.671625	0						1	1	1	1	146.51
NCN-167	TBE	ME	40	1	2	2	0	1	0	0	1	1	0	17	moderate	0	6		6		40	76.3	10560	8740	1190	570	129	91.59	27.09	10.32	101	67.6	16.6502	1	110.39	10.4834	0	0.629623	0						1	1	1	1	172.28
NCN-168	TBE	M	45	0	1	1	0	0	0	0	0	0	1	9	moderate	1	10	24	10	24	39	2.32	7440	4670	1700	900	84	78.96	3.36	3.36	50	30.33	6.07816	0	45.93	4.68673	1	0.771078	1						1	1	1	1	132.74
NCN-171	TBE	ME	73	1	3	2	1	1	0	0	1	0	0	17	moderate	0	10	23	9	24	tak	1.85	4010	1950	1230	720	59	47.2	11.8	0	108	70.95	17.6055	1	88.77	9.56573	0	0.543339	0						1	1	1	1	122.41
NCN-179	TBE	ME	42	0	2	2	1	1	0	0	1	1	1	21	moderate	2	7	23	5	21	40	9.41	12480	8060	3050	1030	178	80.1	69.42	26.7	66	43.12	9.43545	1	62.95	4.25338	0	0.450787	0						1	1	1	1
NCN-181	TBE	M	26	0	1	1	0	0	0	0	0	0	1	8	mild	0		17			38	6.5	11900				125	108.75	15	1.25	107	54.25	13.982	1	85.13	7.19611	0	0.514671	0						1	1	1	1
NCN-182	TBE	M	38	1	1	1	0	0	0	0	0	0	1	4	mild	0	11	24	10	23	39	16.6	7310	5750	1010	480	78	56.16	3.9	17.94		41.32	11.8057	1	54.59	5.35196	0	0.453336	0						1	1	1	1
NCN-183	TBE	ME	32	0	2	2	0	1	0	0	1	1	1	16	moderate	0	6	20	5	19	40	11.5	11760	8210	2270	1220	156	112.32	14.04	29.64	134	90.7	20.2455	1	135.34	11.1391	0	0.5502	0						1	1	1	1	194.58
NCN-185	TBE	ME	36	1	2	2	0	1	0	0	0	1	1	16	moderate	0	7	22	6	21	38	7.28	4110	2430	1060	550	59	47.2	5.9	5.9	42	24.52	6.35233	0	41.46	3.62413	0	0.570519	0						1	1	1	1	74.95
NCN-186, koinfekcja A	TBE	M	49	1	1	1	0	0	0	0	0	0	1	11	moderate	0	5	17	3	15	38.6	1.63	10030	7290	1610	1020	102	68.34	17.34	16.32	73	42.85	11.644	1	81.34	8.1503	0	0.699956	0						1	1	1	1	140.7
NCN-187	TBE	M	48	0	1	1	0	0	0	0	0	0	1	8	mild	2	2	18	2	18	39	9.73	10980	8750	1520	650	131	52.4	19.65	58.95	69	44.99	10.6359	1	56.65	5.42105	0	0.509692	0						1	1	1	1	201.44
NCN-188	TBE	M	41	0	1	1	0	0	0	0	0	0	1	9	moderate	0	6	22	5	21	39	0	10400	8030	1310	930	13	9		4	129	90.69	23.3737	1	142.34	12.7774	0	0.546656	0						1	1	1	1	1085.84
NCN-191	TBE	ME	58	1	2	2	0	1	0	0	0	1	1	14	moderate	2	2	23	1	22	38.8	1.19	9660	7360	1390	850	135	56.7	33.75	44.55	54	34.46	8.65829	1	48.82	4.53717	0	0.524027	0						1	1	1	1	198.01
NCN-192	TBE	M	40	1	1	1	0	0	0	0	0	0	1	9	moderate	1	6	15	7	16	36.8	20.65	11930	9230	2000	580	273	245.7	21.84	5.46	78	48.95	14.1884	1	74.24	7.65361	0	0.539427	0						1	1	1	1
NCN-193	TBE	ME	75	1	3	2	1	1	0	0	1	1		26	severe	2	4		5		37	6.18	14860	10830	2880	1080	95	44.65	14.25	36.1	74	48.4	12.1303	1	60.39	6.22577	0	0.51324	0						1	1	1	1
NCN-196	TBE	ME	52	0	2	2	0	1	0	0	0	1	1	13	moderate	0	4	22	4	22	37.5	4.55	10870	7680	2140	860	86	67.08	8.6	10.32	63	40.89	9.4	1	55.42	4.84864	0	0.515813	0						1	1	1	1
NCN-197	TBE	ME	55	0	3	2	1	0	0	0	0	0	1	16	moderate	0	5	15	4	14	39.9	4.9	13460	11600	1060	740	45	10.8	12.15	22.05	50	35.51	8.72482	1	37.29	3.90063	0	0.447073	0						1	1	1	1
KG-19-33043	K pmr
KG-20-6766	K pmr
KG-21-22025	K pmr
KG-21-22023	K pmr
KG-21-27772	K pmr
KG-22-20295	K pmr
KG-22-26206	K pmr
KG-22-27697	K pmr
KG-22-40473	K pmr
KG-22-40746	K pmr
KG-22-41463	K pmr
KG-22-44489	K pmr
KO202	K krew																																																130.13
KO209	K krew																																																133.65
KO211	K krew																																																137.17
KO213	K krew																																																147.77
KO217	K krew																																																151.32
KO219	K krew																																																154.87
KO222	K krew																																																162
KO228	K krew																																																154.87
KO231	K krew																																																140.7
KO233	K krew																																																151.32
KO242	K krew																																																197.94
KO244	K krew																																																154.87
KO249	K krew																																																78.33
KO258	K krew																																																245.38
KO302	K krew																																																197.94
KO358	K krew																																																172.73
KO375	K krew																																																185.3
KO392	K krew																																																163.78
KO473	K krew																																																158.43
																																																	KZM
																																																	K

[truncated: 132 more columns]
